# Supplementary material for: Recurrent atypical teratoid/rhabdoid tumors (AT/RT) reveal discrete features of progression on histology, epigenetics, copy number profiling, and transcriptomics
Source: Acta Neuropathol. 2023 Jul 14;146(3):527–41. doi: 10.1007/s00401-023-02608-7 (PMC10412492; doi:10.1007/s00401-023-02608-7)
Supplement: Supplementary file 1 — Supplementary file1 (XLSX 31 KB) [file 401_2023_2608_MOESM1_ESM.xlsx]

## Sheet: Supplementary Table 1
Case No.	Sentrix-ID	Sex	Age of onset [years]	Localisation	Molecular subtype	Classifier subtype score	Disease status	SMARCB1 germline mutation	SMARCB1 somatic mutation	SMARCA4 germline mutation	SMARCA4 somatic mutation	Time to first resampling [months]	Therapy protocol	Follow-up [months]	Satus	Array type	Conservation type	Source lab	Cases
1	200397860060_R06C02	m	5	supratentorial	SHH-1A	0.99	Primary	wild type	n.a.	n.a.	n.a.	30.5	Rhabdoid 07	70.5	dead	450k	FFPE	Hamburg	This project
1	200397860063_R01C01	m	5	supratentorial	SHH-1A	0.99	Recurrence	wild type	n.a.	n.a.	n.a.	30.5	Rhabdoid 07	70.5	dead	450k	FFPE	Hamburg	This project
1	200397860063_R02C01	m	5	supratentorial	SHH-1A	0.99	Recurrence	wild type	n.a.	n.a.	n.a.	30.5	Rhabdoid 07	70.5	dead	450k	FFPE	Hamburg	This project
2	201876940211_R02C01	m	1.8	supratentorial	SHH-1B	0.62	Primary	wild type	n.a.	n.a.	n.a.	41	EURHAB	57.4	alive	EPIC	KRYO	Hamburg	This project
2	201876940211_R03C01	m	1.8	supratentorial	SHH-1B	0.93	Recurrence	wild type	n.a.	n.a.	n.a.	41	EURHAB	57.4	alive	EPIC	KRYO	Hamburg	This project
3	201530470048_R02C01	m	1.6	supratentorial	TYR	0.65	Primary	wild type	het del	n.a.	n.a.	25.5	Rhabdoid 07	59.2	dead	EPIC	FFPE	Hamburg	This project
3	201530470048_R03C01	m	1.6	supratentorial	TYR	0.97	Recurrence	wild type	het del	n.a.	n.a.	25.5	Rhabdoid 07	59.2	dead	EPIC	FFPE	Hamburg	This project
4	200394870106_R01C02	m	0.1	infratentorial	TYR	0.99	Primary	wild type	n.a.	n.a.	n.a.	5	EURHAB	12	dead	450k	KRYO	Hamburg	This project
4	200394870106_R06C01	m	0.1	infratentorial	TYR	0.46	Recurrence	wild type	n.a.	n.a.	n.a.	5	EURHAB	12	dead	450k	KRYO	Hamburg	This project
5	200397860060_R01C01	f	2	supratentorial	SHH-1B	0.99	Primary	n.a.	n.a.	n.a.	n.a.	3.3	HIT SKK 87	10.6	dead	450k	FFPE	Hamburg	This project
5	200397860060_R02C01	f	2	supratentorial	SHH-1B	0.99	Recurrence	n.a.	n.a.	n.a.	n.a.	3.3	HIT SKK 87	10.6	dead	450k	FFPE	Hamburg	This project
6	200397860060_R01C02	m	2	supratentorial	MYC	0.01	Primary	n.a.	n.a.	n.a.	n.a.	1.5	EURHAB	6.1	dead	450k	FFPE	Hamburg	This project
6	200397860060_R02C02	m	2	supratentorial	MYC	0.99	Recurrence	n.a.	n.a.	n.a.	n.a.	1.5	EURHAB	6.1	dead	450k	FFPE	Hamburg	This project
6	200397860060_R03C02	m	2	supratentorial	MYC	0.99	Recurrence	n.a.	n.a.	n.a.	n.a.	1.5	EURHAB	6.1	dead	450k	FFPE	Hamburg	This project
7	200397860060_R03C01	f	0.4	infratentorial	SHH-2	0.99	Primary	c.170delTG	n.a.	n.a.	n.a.	4.5	Rhabdoid 07	23.3	dead	450k	FFPE	Hamburg	This project
7	200397860060_R04C01	f	0.4	infratentorial	SHH-2	0.99	Primary	c.170delTG	n.a.	n.a.	n.a.	4.5	Rhabdoid 07	23.3	dead	450k	FFPE	Hamburg	This project
7	200397860060_R05C01	f	0.4	infratentorial	SHH-2	0.99	Recurrence	c.170delTG	n.a.	n.a.	n.a.	4.5	Rhabdoid 07	23.3	dead	450k	FFPE	Hamburg	This project
7	200397860060_R06C01	f	0.4	infratentorial	SHH-2	0.99	Recurrence	c.170delTG	n.a.	n.a.	n.a.	4.5	Rhabdoid 07	23.3	dead	450k	FFPE	Hamburg	This project
8	200397860063_R03C01	m	0.1	infratentorial	TYR	0.99	Primary	wild type	het del	n.a.	n.a.	4	EURHAB	10	dead	450k	FFPE	Hamburg	This project
8	200397860063_R04C01	m	0.1	infratentorial	TYR	0.99	Recurrence	wild type	het del	n.a.	n.a.	4	EURHAB	10	dead	450k	FFPE	Hamburg	This project
9	200397860063_R05C01	f	1	infratentorial	TYR	0.99	Primary	wild type	c.511 insC	n.a.	n.a.	5.3	Rhabdoid 07	85.3	alive	450k	FFPE	Hamburg	This project
9	200397860063_R06C01	f	1	infratentorial	TYR	0.98	Recurrence	wild type	c.511 insC	n.a.	n.a.	5.3	Rhabdoid 07	85.3	alive	450k	FFPE	Hamburg	This project
10	200397860056_R03C02	m	2	spinal	MYC	0.99	Primary	c.118C>T	c.118C>T	n.a.	n.a.	n.a.	EURHAB	90	alive	450k	FFPE	Hamburg	This project
10	200397860056_R04C02	m	2	spinal	SHH-2	0.99	Recurrence	c.118C>T	c.118C>T	n.a.	n.a.	n.a.	EURHAB	90	alive	450k	FFPE	Hamburg	This project
11	200397860060_R04C02	m	5	supratentorial	SHH-1A	0.99	Primary	wild type	n.a.	n.a.	n.a.	16.5	n.a.	99.2	alive	450k	FFPE	Hamburg	This project
11	200397860060_R05C02	m	5	supratentorial	SHH-1A	0.99	Recurrence	wild type	n.a.	n.a.	n.a.	16.5	n.a.	99.2	alive	450k	FFPE	Hamburg	This project
12	200397860063_R02C02	f	0.9	infratentorial	SHH-2	0.99	Primary	c.157C>T p.R53X	c.157C>T p.R53X	n.a.	n.a.	48	EURHAB	48	dead	450k	FFPE	Hamburg	This project
12	200397860063_R01C02	f	0.9	infratentorial	SHH-1A	0.99	Recurrence	c.157C>T p.R53X	c.157C>T p.R53X	n.a.	n.a.	48	EURHAB	48	dead	450k	FFPE	Hamburg	This project
13	200397860056_R05C02	m	10	n.a.	MYC	0.99	Primary	c.157C>T p.Arg53*	c.157C>T p.Arg53*	n.a.	n.a.	n.a.	n.a.	n.a.	dead	450k	FFPE	Hamburg	This project
13	200397860056_R06C02	m	10	n.a.	MYC	0.99	Recurrence	c.157C>T p.Arg53*	c.157C>T p.Arg53*	n.a.	n.a.	n.a.	n.a.	n.a.	dead	450k	FFPE	Hamburg	This project
14	201904650006_R01C01	m	2.1	infratentorial	TYR	0.99	Primary	wild type	c.472C>T p.Arg158*	n.a.	n.a.	5.5	EURHAB	24	dead	EPIC	FFPE	Hamburg	This project
14	201904650006_R02C01	m	2.1	infratentorial	TYR	0.97	Recurrence	wild type	c.472C>T p.Arg158*	n.a.	n.a.	5.5	EURHAB	24	dead	EPIC	FFPE	Hamburg	This project
15	202711530016_R03C01	m	2.2	supratentorial	SHH-1B	0.99	Primary	n.a.	n.a.	n.a.	n.a.	6	EURHAB	45	dead	EPIC	FFPE	Hamburg	This project
15	202711530016_R04C01	m	2.2	supratentorial	SHH-1B	0.52 MYC	Recurrence	n.a.	n.a.	n.a.	n.a.	6	EURHAB	45	dead	EPIC	FFPE	Hamburg	This project
16	204229190127_R04C01	m	5	supratentorial	SHH-1A	0.99	Primary	wild type	n.a.	n.a.	n.a.	32.5	n.a.	9	dead	EPIC	FFPE	Hamburg	This project
16	203197470011_R06C01	m	5	supratentorial	SHH-1A	0.99	Recurrence	wild type	n.a.	n.a.	n.a.	32.5	n.a.	9	dead	EPIC	KRYO	Heidelberg	This project
17	202277800083_R03C01	f	1	infratentorial	TYR	0.99	Primary	n.a.	n.a.	n.a.	n.a.	10	n.a.	n.a.	n.a.	EPIC	FFPE	Hamburg	This project
17	202277800083_R04C01	f	1	infratentorial	TYR	0.95	Recurrence	n.a.	n.a.	n.a.	n.a.	10	n.a.	n.a.	n.a.	EPIC	FFPE	Hamburg	This project
18	202081130013_R06C01	m	2.5	supratentorial	MYC	0.89	Primary	yes	homo del	n.a.	n.a.	11	individual	17.6	dead	EPIC	FFPE	Hamburg	This project
18	202242420148_R04C01	m	2.5	supratentorial	MYC	0.7	Recurrence	yes	homo del	n.a.	n.a.	11	individual	17.6	dead	EPIC	FFPE	Hamburg	This project
19	203020900004_R06C01	m	2.7	supratentorial	SHH-1B	0.99 MYC	Primary	n.a.	n.a.	n.a.	n.a.	18	Boston protocol	18	dead	EPIC	KRYO	Denver	This project
19	203020900004_R07C01	m	2.7	supratentorial	SHH-1B	0.70 MYC	Recurrence	n.a.	n.a.	n.a.	n.a.	18	Boston protocol	18	dead	EPIC	KRYO	Denver	This project
20	203020900004_R08C01	m	3.2	supratentorial	SHH-1A	0.99	Primary	n.a.	n.a.	n.a.	n.a.	15	Boston protocol	15	dead	EPIC	KRYO	Denver	This project
20	203020900044_R01C01	m	3.2	supratentorial	SHH-1A	0.99	Recurrence	n.a.	n.a.	n.a.	n.a.	15	Boston protocol	15	dead	EPIC	KRYO	Denver	This project
21	203020900044_R02C01	f	1.3	supratentorial	SHH-2	0.99	Primary	c.118C>T	c.118C>T	n.a.	n.a.	10	individual	10	dead	EPIC	KRYO	Denver	This project
21	203020900044_R03C01	f	1.3	supratentorial	SHH-1B	0.05	Recurrence	c.118C>T	c.118C>T	n.a.	n.a.	10	individual	10	dead	EPIC	KRYO	Denver	This project
22	203020900044_R04C01	m	0.7	infratentorial	MYC	0.99	Primary	n.a.	n.a.	n.a.	n.a.	6	individual	6	dead	EPIC	KRYO	Denver	This project
22	203020900044_R05C01	m	0.7	infratentorial	MYC	0.99	Recurrence	n.a.	n.a.	n.a.	n.a.	6	individual	6	dead	EPIC	KRYO	Denver	This project
23	202250800085_R08C01	m	0.6	supratentorial	SHH-1A	0.99	Primary	wild type	het del	n.a.	n.a.	6.7	EURHAB	16	dead	EPIC	KRYO	Hamburg	This project
23	202250800087_R01C01	m	0.6	supratentorial	SHH-1A	0.99	Recurrence	wild type	het del	n.a.	n.a.	6.7	EURHAB	16	dead	EPIC	KRYO	Hamburg	This project
24	203282450133_R03C01	m	1.4	infratentorial	SMARCA4	0.58 TYR	Primary	wild type†	wild type†	yes	c.2335G>A	n.a.	n.a.	28	dead	EPIC	FFPE	Hamburg	This project
24	203282450133_R04C01	m	1.4	infratentorial	SMARCA4	0.44 SHH	Recurrence	wild type†	wild type†	yes	c.2335G>A	n.a.	n.a.	28	dead	EPIC	FFPE	Hamburg	This project
25	201194000036_R03C01	f	2	supratentorial	SHH-1A	0.99	Primary	c.601C>T	c.601C>T	n.a.	n.a.	37	EURHAB	37.9	alive	EPIC	FFPE	Hamburg	This project
25	203829800166_R01C01	f	2	supratentorial	SHH-1A	0.99	Recurrence	c.601C>T	c.601C>T	n.a.	n.a.	37	EURHAB	37.9	alive	EPIC	FFPE	Hamburg	This project
26	206144080133_R05C01	m	1.2	infratentorial	TYR	0.63	Primary	het del	het del	n.a.	n.a.	5	n.a.	5	alive	EPIC	FFPE	Hamburg	This project
26	206486310155_R06C01	m	1.2	infratentorial	TYR	0.4	Recurrence	het del	het del	n.a.	n.a.	5	n.a.	5	alive	EPIC	FFPE	Hamburg	This project
27	200397860036_R05C02	f	1.3	supratentorial	SHH-1B	0.99	Rec	n.a.	n.a.	n.a.	n.a.	7	n.a.	24	dead	450k	KRYO	Heidelberg	Reference case
28	200992270054_R02C01	f	4.1	supratentorial	SHH-1A	0.99	Rec	n.a.	n.a.	n.a.	n.a.	17	n.a.	19	dead	EPIC	KRYO	Heidelberg	Reference case
29	201530470018_R05C01	f	8.9	supratentorial	SHH-1A	0.99	Rec	n.a.	n.a.	n.a.	n.a.	n.a.	n.a.	18.5	dead	EPIC	KRYO	Heidelberg	Reference case
30	202250790160_R03C01	m	0.9	supratentorial	TYR	0.99	Rec	n.a.	n.a.	n.a.	n.a.	n.a.	n.a.	n.a.	alive, PD	EPIC	KRYO	Heidelberg	Reference case
31	203949840049_R06C01	m	0.9	supratentorial	TYR	0.99	Rec	n.a.	n.a.	n.a.	n.a.	n.a.	n.a.	n.a.	alive, PD	EPIC	KRYO	Heidelberg	Reference case
32	203533830077_R05C01	m	1.3	suprasellar	MYC	0.32	Rec	n.a.	n.a.	n.a.	n.a.	n.a.	n.a.	n.a.	alive, PD	EPIC	KRYO	Heidelberg	Reference case
33	202176290151_R08C01	f	8.3	spinal	MYC	0.94	Rec	n.a.	n.a.	n.a.	n.a.	n.a.	n.a.	n.a.	alive, CR	EPIC	KRYO	Heidelberg	Reference case
34	203991400042_R03C01	m	2.3	infratentorial	MYC	0.99	Rec	n.a.	n.a.	n.a.	n.a.	n.a.	n.a.	n.a.	dead	EPIC	KRYO	Heidelberg	Reference case
35	203049640119_R05C01	f	1.1	supratentorial	SHH-1A	0.99	Rec	n.a.	n.a.	n.a.	n.a.	n.a.	n.a.	n.a.	alive, PD	EPIC	KRYO	Heidelberg	Reference case
36	203723050069_R01C01	m	9.9	supratentorial	MYC	0.99	Prim	yes	n.a.	wild type	Wild type	n.a.	n.a.	n.a.	n.a.	EPIC	FFPE	Hamburg	Reference case
37	204234160028_R04C01	m	1	infratentorial	SMARCA4	n.a.	Prim	wild type	wild type	wild type	c.1757_1760del p.Lys586Argfs*26	n.a.	n.a.	22	n.a.	EPIC	FFPE	Hamburg	Reference case
38	204234160028_R05C01	m	0.4	supratentorial	SMARCA4	0.94	Prim	wild type	wild type	wild type	c.3168+5G>A	n.a.	n.a.	9.5	n.a.	EPIC	FFPE	Hamburg	Reference case
39	203784950120_R05C01	f	0.3	supratentorial	SMARCA4	n.a.	Prim	wild type	wild type	c.3407delG p.Gly1136Ala fs*4	c.3407delG p.Gly1136Ala fs*4	n.a.	n.a.	1	dead	EPIC	FFPE	Hamburg	Reference case
40	202761400064_R06C01	m	0.9	supratentorial	SMARCA4	n.a.	Prim	wild type	wild type	wild type	c.1666C>T p.Gln556*	n.a.	n.a.			EPIC	FFPE	Hamburg	Reference case
41	203824800109_R02C01	f	0.9	supratentorial	SMARCA4	0.56	Prim	wild type	wild type	c.352C>T, p.Gln.118*	c.352C>T p.Gln.118*	n.a.	n.a.	2	dead	EPIC	FFPE	Hamburg	Reference case
42	9611519030_R02C02	n.a.	0.8	infratentorial	SMARCA4	0.98	Prim	wild type	wild type	c.3565C>T (p.Arg1189*)	c.3565C>T (p.Arg1189*)	n.a.	n.a.	n.a.	dead	450k	FFPE	Hamburg	Reference case
43	202761400059_R04C01	n.a.	1.5	parietal	SMARCA4	n.a.	Prim	wild type	wild type	n.a.	n.a.	n.a.	n.a.	n.a.	alive	EPIC	FFPE	Hamburg	Reference case
44	9611519030_R05C02	n.a.	0.6	cerebellum	SMARCA4	0.96	Prim	wild type	wild type	c.4038_4075del38	c.4038_4075del38	n.a.	n.a.	n.a.	dead	450k	FFPE	Hamburg	Reference case
45	201516250023_R03C01	m	0.3	supratentorial	SMARCA4	0.89	Prim	wild type	wild type	c.2920delC:p.P974fs	c.2920delC p.P974fs	n.a.	n.a.	4	dead	EPIC	FFPE	Hamburg	Reference case
46	9611519030_R04C02	n.a.	1.8	supratentorial	SMARCA4	n.a.	Prim	wild type	wild type	wild type	wild type	n.a.	n.a.	3	dead	450k	FFPE	Hamburg	Reference case
47	9611519030_R03C02	n.a.	0.3	supratentorial	SMARCA4	0.99	Prim	wild type	wild type	wild type	wild type	n.a.	n.a.	n.a.	dead	450k	FFPE	Hamburg	Reference case
48	203952880015_R03C01	m	1.1	n.a.	SHH-2	0.99	Prim	n.a.	n.a.	wild type	wild type	n.a.	n.a.	n.a.	n.a.	EPIC	FFPE	Hamburg	Reference case
49	203952880015_R02C01	m	1.5	supratentorial	MYC	0.99	Prim	n.a.	n.a.	wild type	wild type	n.a.	n.a.	n.a.	n.a.	EPIC	FFPE	Hamburg	Reference case
50	203952880015_R01C01	m	0.2	supratentorial	MYC	0.91	Prim	n.a.	n.a.	wild type	wild type	n.a.	n.a.	n.a.	n.a.	EPIC	FFPE	Hamburg	Reference case
51	203952880078_R05C01	n.a.	3.8	infratentorial	SMARCA4	0.86	Prim	n.a.	n.a.	wild type	wild type	n.a.	n.a.	21	n.a.	EPIC	FFPE	Hamburg	Reference case
52	203175830128_R04C01	f	2.6	supratentorial	SHH-1A	0.99	Prim	n.a.	n.a.	wild type	wild type	n.a.	n.a.	n.a.	n.a.	EPIC	FFPE	Hamburg	Reference case
53	6929718026_R01C02	f	n.a.	n.a.	MYC	n.a.	unknown	n.a.	n.a.	n.a.	n.a.	n.a.	n.a.	n.a.	n.a.	450k	KRYO	Capper et al.	Reference case
54	9407201022_R03C02	m	n.a.	n.a.	MYC	n.a.	unknown	n.a.	n.a.	n.a.	n.a.	n.a.	n.a.	n.a.	n.a.	450k	FFPE	Capper et al.	Reference case
55	9407201021_R02C01	m	n.a.	n.a.	MYC	n.a.	unknown	n.a.	n.a.	n.a.	n.a.	n.a.	n.a.	n.a.	n.a.	450k	FFPE	Capper et al.	Reference case
56	3999875052_R02C02	f	n.a.	n.a.	MYC	n.a.	unknown	n.a.	n.a.	n.a.	n.a.	n.a.	n.a.	n.a.	n.a.	450k	FFPE	Capper et al.	Reference case
57	6929718026_R06C01	m	n.a.	n.a.	MYC	n.a.	unknown	n.a.	n.a.	n.a.	n.a.	n.a.	n.a.	n.a.	n.a.	450k	KRYO	Capper et al.	Reference case
58	9878827227_R04C01	m	n.a.	n.a.	MYC	n.a.	unknown	n.a.	n.a.	n.a.	n.a.	n.a.	n.a.	n.a.	n.a.	450k	FFPE	Capper et al.	Reference case
59	9969477044_R03C02	m	n.a.	n.a.	MYC	n.a.	unknown	n.a.	n.a.	n.a.	n.a.	n.a.	n.a.	n.a.	n.a.	450k	KRYO	Capper et al.	Reference case
60	9533774082_R05C01	m	n.a.	n.a.	MYC	n.a.	unknown	n.a.	n.a.	n.a.	n.a.	n.a.	n.a.	n.a.	n.a.	450k	FFPE	Capper et al.	Reference case
61	9533774084_R03C01	m	n.a.	n.a.	MYC	n.a.	unknown	n.a.	n.a.	n.a.	n.a.	n.a.	n.a.	n.a.	n.a.	450k	FFPE	Capper et al.	Reference case
62	9407201022_R04C02	f	n.a.	n.a.	MYC	n.a.	unknown	n.a.	n.a.	n.a.	n.a.	n.a.	n.a.	n.a.	n.a.	450k	FFPE	Capper et al.	Reference case
63	9407201022_R04C01	f	n.a.	n.a.	MYC	n.a.	unknown	n.a.	n.a.	n.a.	n.a.	n.a.	n.a.	n.a.	n.a.	450k	FFPE	Capper et al.	Reference case
64	9407201022_R05C02	m	n.a.	n.a.	MYC	n.a.	unknown	n.a.	n.a.	n.a.	n.a.	n.a.	n.a.	n.a.	n.a.	450k	FFPE	Capper et al.	Reference case
65	9878820127_R04C01	f	n.a.	n.a.	MYC	n.a.	unknown	n.a.	n.a.	n.a.	n.a.	n.a.	n.a.	n.a.	n.a.	450k	FFPE	Capper et al.	Reference case
66	9769100008_R02C01	m	n.a.	n.a.	MYC	n.a.	unknown	n.a.	n.a.	n.a.	n.a.	n.a.	n.a.	n.a.	n.a.	450k	KRYO	Capper et al.	Reference case
67	9407201022_R02C01	f	n.a.	n.a.	MYC	n.a.	unknown	n.a.	n.a.	n.a.	n.a.	n.a.	n.a.	n.a.	n.a.	450k	FFPE	Capper et al.	Reference case
68	9534104026_R05C01	f	n.a.	n.a.	MYC	n.a.	unknown	n.a.	n.a.	n.a.	n.a.	n.a.	n.a.	n.a.	n.a.	450k	KRYO	Capper et al.	Reference case
69	6929689168_R06C01	m	n.a.	n.a.	MYC	n.a.	unknown	n.a.	n.a.	n.a.	n.a.	n.a.	n.a.	n.a.	n.a.	450k	KRYO	Capper et al.	Reference case
70	9407201022_R06C01	m	n.a.	n.a.	MYC	n.a.	unknown	n.a.	n.a.	n.a.	n.a.	n.a.	n.a.	n.a.	n.a.	450k	FFPE	Capper et al.	Reference case
71	9534104026_R01C01	f	n.a.	n.a.	MYC	n.a.	unknown	n.a.	n.a.	n.a.	n.a.	n.a.	n.a.	n.a.	n.a.	450k	KRYO	Capper et al.	Reference case
72	9379086124_R02C02	f	n.a.	n.a.	MYC	n.a.	unknown	n.a.	n.a.	n.a.	n.a.	n.a.	n.a.	n.a.	n.a.	450k	KRYO	Capper et al.	Reference case
73	9007225017_R01C02	m	n.a.	n.a.	MYC	n.a.	unknown	n.a.	n.a.	n.a.	n.a.	n.a.	n.a.	n.a.	n.a.	450k	FFPE	Capper et al.	Reference case
74	8622007027_R01C01	m	n.a.	n.a.	MYC	n.a.	unknown	n.a.	n.a.	n.a.	n.a.	n.a.	n.a.	n.a.	n.a.	450k	KRYO	Capper et al.	Reference case
75	9376561062_R05C01	f	n.a.	n.a.	MYC	n.a.	unknown	n.a.	n.a.	n.a.	n.a.	n.a.	n.a.	n.a.	n.a.	450k	FFPE	Capper et al.	Reference case
76	9422493151_R06C02	m	n.a.	n.a.	MYC	n.a.	unknown	n.a.	n.a.	n.a.	n.a.	n.a.	n.a.	n.a.	n.a.	450k	FFPE	Capper et al.	Reference case
77	9379086124_R04C01	m	n.a.	n.a.	MYC	n.a.	unknown	n.a.	n.a.	n.a.	n.a.	n.a.	n.a.	n.a.	n.a.	450k	KRYO	Capper et al.	Reference case
78	9969477044_R04C02	m	n.a.	n.a.	MYC	n.a.	unknown	n.a.	n.a.	n.a.	n.a.	n.a.	n.a.	n.a.	n.a.	450k	KRYO	Capper et al.	Reference case
79	3999875052_R01C02	f	n.a.	n.a.	MYC	n.a.	unknown	n.a.	n.a.	n.a.	n.a.	n.a.	n.a.	n.a.	n.a.	450k	FFPE	Capper et al.	Reference case
80	6229017022_R06C02	m	n.a.	n.a.	MYC	n.a.	unknown	n.a.	n.a.	n.a.	n.a.	n.a.	n.a.	n.a.	n.a.	450k	KRYO	Capper et al.	Reference case
81	6164621144_R02C01	m	n.a.	n.a.	MYC	n.a.	unknown	n.a.	n.a.	n.a.	n.a.	n.a.	n.a.	n.a.	n.a.	450k	KRYO	Capper et al.	Reference case
82	6247004024_R03C01	f	n.a.	n.a.	SHH-2	n.a.	unknown	n.a.	n.a.	n.a.	n.a.	n.a.	n.a.	n.a.	n.a.	450k	KRYO	Capper et al.	Reference case
83	9969477043_R06C02	f	n.a.	n.a.	SHH-2	n.a.	unknown	n.a.	n.a.	n.a.	n.a.	n.a.	n.a.	n.a.	n.a.	450k	KRYO	Capper et al.	Reference case
84	9969477044_R01C01	f	n.a.	n.a.	SHH-2	n.a.	unknown	n.a.	n.a.	n.a.	n.a.	n.a.	n.a.	n.a.	n.a.	450k	KRYO	Capper et al.	Reference case
85	9969477044_R02C01	f	n.a.	n.a.	SHH-2	n.a.	unknown	n.a.	n.a.	n.a.	n.a.	n.a.	n.a.	n.a.	n.a.	450k	KRYO	Capper et al.	Reference case
86	9533774082_R04C02	m	n.a.	n.a.	SHH-1B	n.a.	unknown	n.a.	n.a.	n.a.	n.a.	n.a.	n.a.	n.a.	n.a.	450k	FFPE	Capper et al.	Reference case
87	9533774084_R06C01	m	n.a.	n.a.	SHH-1B	n.a.	unknown	n.a.	n.a.	n.a.	n.a.	n.a.	n.a.	n.a.	n.a.	450k	FFPE	Capper et al.	Reference case
88	9407201021_R04C02	m	n.a.	n.a.	SHH-1B	n.a.	unknown	n.a.	n.a.	n.a.	n.a.	n.a.	n.a.	n.a.	n.a.	450k	FFPE	Capper et al.	Reference case
89	9407201022_R01C01	f	n.a.	n.a.	SHH-2	n.a.	unknown	n.a.	n.a.	n.a.	n.a.	n.a.	n.a.	n.a.	n.a.	450k	FFPE	Capper et al.	Reference case
90	9407201022_R02C02	m	n.a.	n.a.	SHH-2	n.a.	unknown	n.a.	n.a.	n.a.	n.a.	n.a.	n.a.	n.a.	n.a.	450k	FFPE	Capper et al.	Reference case
91	9407201021_R03C01	m	n.a.	n.a.	SHH-2	n.a.	unknown	n.a.	n.a.	n.a.	n.a.	n.a.	n.a.	n.a.	n.a.	450k	FFPE	Capper et al.	Reference case
92	3999875073_R01C01	m	n.a.	n.a.	SHH-1B	n.a.	unknown	n.a.	n.a.	n.a.	n.a.	n.a.	n.a.	n.a.	n.a.	450k	FFPE	Capper et al.	Reference case
93	8622007061_R03C01	m	n.a.	n.a.	SHH-1A	n.a.	unknown	n.a.	n.a.	n.a.	n.a.	n.a.	n.a.	n.a.	n.a.	450k	KRYO	Capper et al.	Reference case
94	6247004023_R04C02	m	n.a.	n.a.	SHH-2	n.a.	unknown	n.a.	n.a.	n.a.	n.a.	n.a.	n.a.	n.a.	n.a.	450k	KRYO	Capper et al.	Reference case
95	9379086129_R06C01	m	n.a.	n.a.	SHH-1A	n.a.	unknown	n.a.	n.a.	n.a.	n.a.	n.a.	n.a.	n.a.	n.a.	450k	KRYO	Capper et al.	Reference case
96	9379086129_R01C02	f	n.a.	n.a.	SHH-1A	n.a.	unknown	n.a.	n.a.	n.a.	n.a.	n.a.	n.a.	n.a.	n.a.	450k	KRYO	Capper et al.	Reference case
97	9407201021_R06C01	f	n.a.	n.a.	SHH-2	n.a.	unknown	n.a.	n.a.	n.a.	n.a.	n.a.	n.a.	n.a.	n.a.	450k	FFPE	Capper et al.	Reference case
98	9407201021_R05C01	m	n.a.	n.a.	SHH-1B	n.a.	unknown	n.a.	n.a.	n.a.	n.a.	n.a.	n.a.	n.a.	n.a.	450k	FFPE	Capper et al.	Reference case
99	6929718049_R06C01	f	n.a.	n.a.	SHH-2	n.a.	unknown	n.a.	n.a.	n.a.	n.a.	n.a.	n.a.	n.a.	n.a.	450k	KRYO	Capper et al.	Reference case
100	6969568004_R02C01	f	n.a.	n.a.	SHH-2	n.a.	unknown	n.a.	n.a.	n.a.	n.a.	n.a.	n.a.	n.a.	n.a.	450k	KRYO	Capper et al.	Reference case
101	6164621144_R04C02	m	n.a.	n.a.	SHH-2	n.a.	unknown	n.a.	n.a.	n.a.	n.a.	n.a.	n.a.	n.a.	n.a.	450k	KRYO	Capper et al.	Reference case
102	6247004023_R03C02	m	n.a.	n.a.	SHH-2	n.a.	unknown	n.a.	n.a.	n.a.	n.a.	n.a.	n.a.	n.a.	n.a.	450k	KRYO	Capper et al.	Reference case
103	6929718027_R01C01	f	n.a.	n.a.	SHH-2	n.a.	unknown	n.a.	n.a.	n.a.	n.a.	n.a.	n.a.	n.a.	n.a.	450k	KRYO	Capper et al.	Reference case
104	9533774082_R06C01	m	n.a.	n.a.	SHH-1B	n.a.	unknown	n.a.	n.a.	n.a.	n.a.	n.a.	n.a.	n.a.	n.a.	450k	FFPE	Capper et al.	Reference case
105	9533774082_R06C02	f	n.a.	n.a.	SHH-1B	n.a.	unknown	n.a.	n.a.	n.a.	n.a.	n.a.	n.a.	n.a.	n.a.	450k	FFPE	Capper et al.	Reference case
106	9407201022_R03C01	m	n.a.	n.a.	SHH-1A	n.a.	unknown	n.a.	n.a.	n.a.	n.a.	n.a.	n.a.	n.a.	n.a.	450k	FFPE	Capper et al.	Reference case
107	9373550131_R02C02	m	n.a.	n.a.	SHH-2	n.a.	unknown	n.a.	n.a.	n.a.	n.a.	n.a.	n.a.	n.a.	n.a.	450k	FFPE	Capper et al.	Reference case
108	9969477079_R06C02	m	n.a.	n.a.	SHH-1A	n.a.	unknown	n.a.	n.a.	n.a.	n.a.	n.a.	n.a.	n.a.	n.a.	450k	FFPE	Capper et al.	Reference case
109	6929718027_R04C02	m	n.a.	n.a.	SHH-1A	n.a.	unknown	n.a.	n.a.	n.a.	n.a.	n.a.	n.a.	n.a.	n.a.	450k	KRYO	Capper et al.	Reference case
110	9376538156_R03C02	m	n.a.	n.a.	SHH-1A	n.a.	unknown	n.a.	n.a.	n.a.	n.a.	n.a.	n.a.	n.a.	n.a.	450k	KRYO	Capper et al.	Reference case
111	6929718027_R06C01	f	n.a.	n.a.	SHH-1A	n.a.	unknown	n.a.	n.a.	n.a.	n.a.	n.a.	n.a.	n.a.	n.a.	450k	KRYO	Capper et al.	Reference case
112	6229017022_R02C02	m	n.a.	n.a.	SHH-1A	n.a.	unknown	n.a.	n.a.	n.a.	n.a.	n.a.	n.a.	n.a.	n.a.	450k	KRYO	Capper et al.	Reference case
113	9533774082_R01C01	m	n.a.	n.a.	SHH-1A	n.a.	unknown	n.a.	n.a.	n.a.	n.a.	n.a.	n.a.	n.a.	n.a.	450k	FFPE	Capper et al.	Reference case
114	9533774084_R04C01	m	n.a.	n.a.	SHH-1A	n.a.	unknown	n.a.	n.a.	n.a.	n.a.	n.a.	n.a.	n.a.	n.a.	450k	FFPE	Capper et al.	Reference case
115	9534104026_R02C01	m	n.a.	n.a.	SHH-1A	n.a.	unknown	n.a.	n.a.	n.a.	n.a.	n.a.	n.a.	n.a.	n.a.	450k	KRYO	Capper et al.	Reference case
116	9534104010_R06C02	m	n.a.	n.a.	SHH-1A	n.a.	unknown	n.a.	n.a.	n.a.	n.a.	n.a.	n.a.	n.a.	n.a.	450k	FFPE	Capper et al.	Reference case
117	6929689168_R01C02	m	n.a.	n.a.	SHH-1A	n.a.	unknown	n.a.	n.a.	n.a.	n.a.	n.a.	n.a.	n.a.	n.a.	450k	KRYO	Capper et al.	Reference case
118	8622007130_R04C01	f	n.a.	n.a.	SHH-1A	n.a.	unknown	n.a.	n.a.	n.a.	n.a.	n.a.	n.a.	n.a.	n.a.	450k	FFPE	Capper et al.	Reference case
119	6164621144_R06C01	m	n.a.	n.a.	SHH-1A	n.a.	unknown	n.a.	n.a.	n.a.	n.a.	n.a.	n.a.	n.a.	n.a.	450k	KRYO	Capper et al.	Reference case
120	9533774082_R03C01	m	n.a.	n.a.	SHH-1B	n.a.	unknown	n.a.	n.a.	n.a.	n.a.	n.a.	n.a.	n.a.	n.a.	450k	FFPE	Capper et al.	Reference case
121	9379086124_R05C01	m	n.a.	n.a.	SHH-1B	n.a.	unknown	n.a.	n.a.	n.a.	n.a.	n.a.	n.a.	n.a.	n.a.	450k	KRYO	Capper et al.	Reference case
122	9969477003_R02C01	f	n.a.	n.a.	SHH-1B	n.a.	unknown	n.a.	n.a.	n.a.	n.a.	n.a.	n.a.	n.a.	n.a.	450k	KRYO	Capper et al.	Reference case
123	6229017023_R05C01	f	n.a.	n.a.	SHH-2	n.a.	unknown	n.a.	n.a.	n.a.	n.a.	n.a.	n.a.	n.a.	n.a.	450k	KRYO	Capper et al.	Reference case
124	6929718049_R03C01	f	n.a.	n.a.	SHH-1A	n.a.	unknown	n.a.	n.a.	n.a.	n.a.	n.a.	n.a.	n.a.	n.a.	450k	KRYO	Capper et al.	Reference case
125	5684819013_R02C01	f	n.a.	n.a.	SHH-1A	n.a.	unknown	n.a.	n.a.	n.a.	n.a.	n.a.	n.a.	n.a.	n.a.	450k	KRYO	Capper et al.	Reference case
126	9444374147_R03C01	m	n.a.	n.a.	SHH-2	n.a.	unknown	n.a.	n.a.	n.a.	n.a.	n.a.	n.a.	n.a.	n.a.	450k	FFPE	Capper et al.	Reference case
127	3998909027_R03C02	f	n.a.	n.a.	SHH-1B	n.a.	unknown	n.a.	n.a.	n.a.	n.a.	n.a.	n.a.	n.a.	n.a.	450k	FFPE	Capper et al.	Reference case
128	9969477003_R01C01	m	n.a.	n.a.	TYR	n.a.	unknown	n.a.	n.a.	n.a.	n.a.	n.a.	n.a.	n.a.	n.a.	450k	KRYO	Capper et al.	Reference case
129	9969477044_R02C02	m	n.a.	n.a.	TYR	n.a.	unknown	n.a.	n.a.	n.a.	n.a.	n.a.	n.a.	n.a.	n.a.	450k	KRYO	Capper et al.	Reference case
130	9969477044_R06C01	f	n.a.	n.a.	TYR	n.a.	unknown	n.a.	n.a.	n.a.	n.a.	n.a.	n.a.	n.a.	n.a.	450k	KRYO	Capper et al.	Reference case
131	6164621144_R01C02	f	n.a.	n.a.	TYR	n.a.	unknown	n.a.	n.a.	n.a.	n.a.	n.a.	n.a.	n.a.	n.a.	450k	KRYO	Capper et al.	Reference case
132	9376538156_R02C01	f	n.a.	n.a.	TYR	n.a.	unknown	n.a.	n.a.	n.a.	n.a.	n.a.	n.a.	n.a.	n.a.	450k	KRYO	Capper et al.	Reference case
133	9533774082_R01C02	m	n.a.	n.a.	TYR	n.a.	unknown	n.a.	n.a.	n.a.	n.a.	n.a.	n.a.	n.a.	n.a.	450k	FFPE	Capper et al.	Reference case
134	9407201022_R01C02	f	n.a.	n.a.	TYR	n.a.	unknown	n.a.	n.a.	n.a.	n.a.	n.a.	n.a.	n.a.	n.a.	450k	FFPE	Capper et al.	Reference case
135	9407201022_R05C01	f	n.a.	n.a.	TYR	n.a.	unknown	n.a.	n.a.	n.a.	n.a.	n.a.	n.a.	n.a.	n.a.	450k	FFPE	Capper et al.	Reference case
136	9407201025_R01C01	m	n.a.	n.a.	TYR	n.a.	unknown	n.a.	n.a.	n.a.	n.a.	n.a.	n.a.	n.a.	n.a.	450k	FFPE	Capper et al.	Reference case
137	9878820127_R05C01	m	n.a.	n.a.	TYR	n.a.	unknown	n.a.	n.a.	n.a.	n.a.	n.a.	n.a.	n.a.	n.a.	450k	FFPE	Capper et al.	Reference case
138	6969568004_R01C01	f	n.a.	n.a.	TYR	n.a.	unknown	n.a.	n.a.	n.a.	n.a.	n.a.	n.a.	n.a.	n.a.	450k	KRYO	Capper et al.	Reference case
139	9444374134_R02C02	f	n.a.	n.a.	TYR	n.a.	unknown	n.a.	n.a.	n.a.	n.a.	n.a.	n.a.	n.a.	n.a.	450k	FFPE	Capper et al.	Reference case
140	9379086124_R01C02	f	n.a.	n.a.	TYR	n.a.	unknown	n.a.	n.a.	n.a.	n.a.	n.a.	n.a.	n.a.	n.a.	450k	KRYO	Capper et al.	Reference case
141	6164621144_R03C02	m	n.a.	n.a.	TYR	n.a.	unknown	n.a.	n.a.	n.a.	n.a.	n.a.	n.a.	n.a.	n.a.	450k	KRYO	Capper et al.	Reference case
142	6164621144_R02C02	f	n.a.	n.a.	TYR	n.a.	unknown	n.a.	n.a.	n.a.	n.a.	n.a.	n.a.	n.a.	n.a.	450k	KRYO	Capper et al.	Reference case
143	6929718026_R05C02	m	n.a.	n.a.	TYR	n.a.	unknown	n.a.	n.a.	n.a.	n.a.	n.a.	n.a.	n.a.	n.a.	450k	KRYO	Capper et al.	Reference case
144	9407201021_R02C02	m	n.a.	n.a.	TYR	n.a.	unknown	n.a.	n.a.	n.a.	n.a.	n.a.	n.a.	n.a.	n.a.	450k	FFPE	Capper et al.	Reference case
145	9407201021_R01C02	f	n.a.	n.a.	TYR	n.a.	unknown	n.a.	n.a.	n.a.	n.a.	n.a.	n.a.	n.a.	n.a.	450k	FFPE	Capper et al.	Reference case
146	3999875052_R05C01	f	n.a.	n.a.	TYR	n.a.	unknown	n.a.	n.a.	n.a.	n.a.	n.a.	n.a.	n.a.	n.a.	450k	FFPE	Capper et al.	Reference case
147	3998909027_R04C02	m	n.a.	n.a.	TYR	n.a.	unknown	n.a.	n.a.	n.a.	n.a.	n.a.	n.a.	n.a.	n.a.	450k	FFPE	Capper et al.	Reference case
148	9376538156_R01C02	m	n.a.	n.a.	TYR	n.a.	unknown	n.a.	n.a.	n.a.	n.a.	n.a.	n.a.	n.a.	n.a.	450k	KRYO	Capper et al.	Reference case
149	9376538156_R03C01	f	n.a.	n.a.	TYR	n.a.	unknown	n.a.	n.a.	n.a.	n.a.	n.a.	n.a.	n.a.	n.a.	450k	KRYO	Capper et al.	Reference case
150	6929718017_R01C01	f	n.a.	n.a.	TYR	n.a.	unknown	n.a.	n.a.	n.a.	n.a.	n.a.	n.a.	n.a.	n.a.	450k	KRYO	Capper et al.	Reference case
151	6929718027_R02C01	m	n.a.	n.a.	TYR	n.a.	unknown	n.a.	n.a.	n.a.	n.a.	n.a.	n.a.	n.a.	n.a.	450k	KRYO	Capper et al.	Reference case
152	9533774082_R04C01	f	n.a.	n.a.	TYR	n.a.	unknown	n.a.	n.a.	n.a.	n.a.	n.a.	n.a.	n.a.	n.a.	450k	FFPE	Capper et al.	Reference case
153	9769100007_R02C02	m	n.a.	n.a.	TYR	n.a.	unknown	n.a.	n.a.	n.a.	n.a.	n.a.	n.a.	n.a.	n.a.	450k	KRYO	Capper et al.	Reference case
154	3999834063_R02C02	m	n.a.	n.a.	TYR	n.a.	unknown	n.a.	n.a.	n.a.	n.a.	n.a.	n.a.	n.a.	n.a.	450k	FFPE	Capper et al.	Reference case
155	3998909027_R02C02	f	n.a.	n.a.	TYR	n.a.	unknown	n.a.	n.a.	n.a.	n.a.	n.a.	n.a.	n.a.	n.a.	450k	FFPE	Capper et al.	Reference case
156	9407201022_R06C02	m	n.a.	n.a.	TYR	n.a.	unknown	n.a.	n.a.	n.a.	n.a.	n.a.	n.a.	n.a.	n.a.	450k	FFPE	Capper et al.	Reference case
157	9407201021_R05C02	m	n.a.	n.a.	TYR	n.a.	unknown	n.a.	n.a.	n.a.	n.a.	n.a.	n.a.	n.a.	n.a.	450k	FFPE	Capper et al.	Reference case
158	6929718027_R04C01	f	n.a.	n.a.	TYR	n.a.	unknown	n.a.	n.a.	n.a.	n.a.	n.a.	n.a.	n.a.	n.a.	450k	KRYO	Capper et al.	Reference case
159	9969477098_R04C01	m	n.a.	n.a.	TYR	n.a.	unknown	n.a.	n.a.	n.a.	n.a.	n.a.	n.a.	n.a.	n.a.	450k	KRYO	Capper et al.	Reference case
160	9969477044_R01C02	f	n.a.	n.a.	TYR	n.a.	unknown	n.a.	n.a.	n.a.	n.a.	n.a.	n.a.	n.a.	n.a.	450k	KRYO	Capper et al.	Reference case
161	9297949147_R02C02	f	n.a.	n.a.	TYR	n.a.	unknown	n.a.	n.a.	n.a.	n.a.	n.a.	n.a.	n.a.	n.a.	450k	KRYO	Capper et al.	Reference case
162	9533774084_R02C01	f	n.a.	n.a.	TYR	n.a.	unknown	n.a.	n.a.	n.a.	n.a.	n.a.	n.a.	n.a.	n.a.	450k	FFPE	Capper et al.	Reference case
163	6164621144_R04C01	m	n.a.	n.a.	TYR	n.a.	unknown	n.a.	n.a.	n.a.	n.a.	n.a.	n.a.	n.a.	n.a.	450k	KRYO	Capper et al.	Reference case
164	6164621144_R05C01	f	n.a.	n.a.	TYR	n.a.	unknown	n.a.	n.a.	n.a.	n.a.	n.a.	n.a.	n.a.	n.a.	450k	KRYO	Capper et al.	Reference case

## Sheet: Supplementary Table 2
Case No.	Sex	Age of onset [years]	Molecular subtype	Disease status	Conservation type	Cases
165	f	1.5	MYC	Primary	KRYO	Reference case
166	m	4	MYC	Primary	KRYO	Reference case
167	m	3	SHH	Primary	KRYO	Reference case
168	n.a.	n.a.	SHH	Primary	n.a.	Reference case
169	n.a.	n.a.	MYC	Primary	n.a.	Reference case
170	f	2	TYR	Primary	KRYO	Reference case
171	m	n.a.	SHH	Primary	KRYO	Reference case
172	f	1.5	MYC	Primary	KRYO	Reference case
173	n.a.	n.a.	SHH	Primary	n.a.	Reference case
174	m	1	SHH	Primary	KRYO	Reference case
175	m	2.8	TYR	Primary	KRYO	Reference case
176	m	1	TYR	Primary	KRYO	Reference case
177	f	3	SHH	Primary	KRYO	Reference case
178	n.a.	n.a.	SHH	Primary	n.a.	Reference case
179	n.a.	n.a.	MYC	Primary	n.a.	Reference case
180	m	0	TYR	Primary	KRYO	Reference case
181	f	1	TYR	Primary	KRYO	Reference case
182	n.a.	n.a.	TYR	Primary	n.a.	Reference case
183	n.a.	n.a.	SHH	Primary	n.a.	Reference case
184	n.a.	n.a.	MYC	Primary	n.a.	Reference case
185	n.a.	n.a.	TYR	Primary	n.a.	Reference case
186	m	2	SHH	Primary	KRYO	Reference case
187	f	1.5	SHH	Primary	KRYO	Reference case
188	f	2.8	MYC	Primary	KRYO	Reference case
189	n.a.	n.a.	SHH	Primary	n.a.	Reference case
190	n.a.	n.a.	MYC	Primary	n.a.	Reference case
